# Supplementary material for: Genomic Regions and Candidate Genes Linked to Capped Hock in Pig
Source: Life (Basel). 2021 May 31;11(6):510. doi: 10.3390/life11060510 (PMC8228005; doi:10.3390/life11060510)
Supplement: Supplementary file 1 [file life-11-00510-s001.zip]

Archive with 1 entries (1 files):
- life-1213343-supplementary.pdf
